# Supplementary material for: Production of indigo by recombinant bacteria
Source: Bioresour Bioprocess. 2023 Mar 13;10(1):20. doi: 10.1186/s40643-023-00626-7 (PMC10011309; doi:10.1186/s40643-023-00626-7)
Supplement: Supplementary file 1 — Additional file 1. Publication: Production of indigo by recombinant bacteria. Additional file 1 Excel Spreadsheet 1. Mathematical Calculations. [file 40643_2023_626_MOESM1_ESM.xlsx]

## Sheet: Arkusz1
Publication: Production of indigo by recombinant bacteria. Additional file 1 Excel Spreadsheet 1.
1._
	Water to dye ratio for chemical and microbial platforms					If per 10 kg of dye, 1000L of water is required, then the dye to water ratio is 1:100.
					Dye (kg)	Water required (L)		Dye to water ratio
					10	1000		0.01	or	1:100'
2._
	The percentage of annual indigo supply, that is obtained from India’s plantations:			Global annual indigo supply (tonnes)	If the ratio is 5x less, as PILI communicates, the ratio is 1:20.	Indigo obtained from plants in India	Assumed value				The final percentage (%)
				80000		30-40	40				0.05
3._
	Indigo dye supply required annually by large-scale plant			Calcualtions for gram of indigo per dyed yarn Meyer et al. (2016) data used (in g.)		Gram of indigo per dyed yarn (g)	Meters produced by the plant (mln)				Required supply (g)		Required supply (tonnes)
				35g x 0.4= 14 g		14	36				504000000		504
4._
	Calculations for yarn dyeing			Calcualtions for gram of indigo per dyed yarn Meyer et al. (2016) data used (in g.)			Gram of indigo per dyed yarn (g)	Annual fermenter output (tonnes)			Yarn metres taht could be dyed with output from a single fermenter batch (meters)
				35g x 0.4= 14 g			14	540			3.85714e+07
5._
	Calculations for yarn dyeing			Calcualtions for gram of indigo per dyed yarn Meyer et al. (2016) data used (in g.)			Gram of indigo per dyed yarn (g)	Single fermenter output (tonnes)			Yarn metres taht could be dyed with output from a single fermenter batch (meters)
				35g x 0.4= 14 g			14	3.375			241071
6._
	Production of dyed clothing from 1x run of a single fermenter			Required yarn for a single sweater (meters) from Cubley (2019)							Sweater Output
				1400							172.194
				Required yarn for a single pair of jeans (meters) from Coats (2021)							Jeans Output
				180							1339.29
7._
	Production of dyed clothing from annual output of a platfrom with Table 2. values			Required yarn for a single sweater (meters) from Cubley (2019)							Sweater Output
				1400							27551
8._
	Required yarn for a single pair of jeans (meters) from Coats (2021)							Jeans Output
	180							214286
9._
	Sensitivity analysis factors:
	Titre (g/L)		Worse case	Base Case	Best Case
	DSP yields		1	18	23
	Centrifugation	(80-95%)
	Filtration	80-95%
				Factor	Yield (kg/L)	Fermenter size (L)	Fermenter number	DSP Step 1 Yield	DSP Step 2 Yield	DSP Step 3 Yield	DSP Step 4 Yield	Batch runs per year		Indigo output from a single fermenter (kg)			Output in tonnes	Output in tonnes (rounded)
			Base case (From Table 2.)	Value	0.018	250000	2	0.75	80		540000			540
	Calculations for main table	Scenario 0.	With Table 2. values		0.018	250000	2	0.75	1	1	1	80		540000			540	586
		Scenario 1	4x 95% step yield		0.018	250000	2	0.95	0.95	0.95	0.95	80		586444			586.445	586
		Scenario 2	2x 95% and 2x 80% steps yield		0.018	250000	2	0.95	0.95	0.8	0.8	80		415872			415.872	415
		Scenario 3	4x 80% steps yield		0.018	250000	2	0.8	0.8	0.8	0.8	80		294912			294.912	294
		Scenario 4	23 g/L titer		0.023	250000	2	0.75				80		690000			690
		Scenario 5	12 g/L titer		0.012	250000	2	0.75				80		360000			360
		Scenario 6	1 g/L titer		0.001	250000	2	0.75				80		30000			30
		Scenario 7	Worst case (yield 1 g/L, DSP 4x 80% yield)		0.001	250000	2	0.8	0.8	0.8	0.8	80		16384			16.384
		Scenario 8	Best case (yield 23 g/L; DSP 4x 95% yield)		0.023	250000	2	0.95	0.95	0.95	0.95	80		749346			749.346
							1		Base case output (in tonnes)- 0%	Worse case output (-%)	Best case output (+%)
				Reaction titer					540	0.278	-0.944
				Cumulative process yield					540	0.086	-0.454
10._
	Table 1. Prices of chosen chemical substances, that are relevant for biological indigo synthesis – tryptophan, indole and glucose – and depending on the chosen metabolic pathway, could be chosen as substrates.
		Company	Supplier 1. - Merck / Sigma Aldrich			Supplier 2 . - ThermoFisher			Supplier 3 . - Avantor by VWR
		Compound	Quantity (g)	Price (GBP)	Price for 1000 g [=1kg] of product (GBP)	Quantity (g)	Price (GBP)	Price for 1000 g [=1kg] of product (GBP)	Quantity (g)	Price (GBP - converted from US $)	Price for 1000 g [=1kg] of product (GBP)	Average price for 1000 g [=1kg] of product (GBP)
		Tryptophan	100	138	1380	100	32.66	326.6	100	112.518	1339.5	830.043
			500	557	1114	500	82.2	164.4	1200	1136.16	946.799
			10000	5390	539
		Indole	100	38.29	382.9	250	77.7	310.8	100	38.1024	453.6	287.104
			500	98	196	1000	212.2	212.2	1000	167.126	167.126
			10000	896	89.6
		Glucose	100	23.6	236	500	17.1	34.2	500	58.2876	116.575	73.1228	Tryptophan price to price of glucose:
			1000	42.3	42.3	2500	34.3	13.72	2500	123.161	49.2643		11.3514
			10000	198	19.8								Indole price to price of glucose:
		Aniline				1000	27	27				25	3.92633
						5000	115	23					Aniline price to price of glucose
													0.341891
		Comment: Prices were accessed on Sunday 03.07.22.
		Comment: Conversion of US $ to GBP: 1 US $ = 0.84 GBP. Date of this conversion: 12.07.22.
